# Supplementary material for: Clinical Application of Epithelial Sodium Channel (ENaC) as a Biomarker for Arterial Hypertension
Source: Biosensors (Basel). 2022 Sep 29;12(10):806. doi: 10.3390/bios12100806 (PMC9599886; doi:10.3390/bios12100806)
Supplement: Supplementary file 1 [file biosensors-12-00806-s001.zip]

Archive with 1 entries (1 files):
- biosensors-1862578-supplementary.pdf
